# Supplementary material for: In Vitro Effects of Papaverine on Cell Proliferation, Reactive Oxygen Species, and Cell Cycle Progression in Cancer Cells
Source: Molecules. 2021 Oct 22;26(21):6388. doi: 10.3390/molecules26216388 (PMC8587410; doi:10.3390/molecules26216388)
Supplement: Supplementary file 1 [file molecules-26-06388-s001.zip]

Archive with 7 entries (4 files):
- molecules-1368532-supplementary/
- molecules-1368532-supplementary/molecules-1368532-supplementary/
- molecules-1368532-supplementary/molecules-1368532-supplementary/Supplementary data/
- molecules-1368532-supplementary/molecules-1368532-supplementary/Supplementary data/Supplementary 1.pdf
- molecules-1368532-supplementary/molecules-1368532-supplementary/Supplementary data/Supplementary 2.pdf
- molecules-1368532-supplementary/molecules-1368532-supplementary/Supplementary data/Supplementary 3.pdf
- molecules-1368532-supplementary/molecules-1368532-supplementary/Supplementary data/Supplementary 4.pdf
